# Supplementary material for: The Burden of the Perfect Frame: A Scoping Review on Personality and Muscle Dysmorphia
Source: Behav Sci (Basel). 2026 Jan 26;16(2):173. doi: 10.3390/bs16020173 (PMC12937781; doi:10.3390/bs16020173)
Supplement: Supplementary file 1 [file behavsci-16-00173-s001.zip]

Archive with 1 entries (1 files):
- behavsci-4082726-supplementary.pdf
